# Supplementary material for: Spinacia oleracea L. Baby Leaves as a Source of Bioactive Principles: The Chemical Profiling of Eco-Sustainable Extracts by Using LC-ESI/HRMS- and 1H NMR-Based Metabolomics
Source: Foods. 2024 Nov 20;13(22):3699. doi: 10.3390/foods13223699 (PMC11593844; doi:10.3390/foods13223699)
Supplement: Supplementary file 1 [file foods-13-03699-s001.zip]

Archive with 1 entries (1 files):
- foods-3278793-supplementary.pdf
